# Supplementary material for: Single-cell analysis defines the lineage plasticity of stem cells in cervix epithelium
Source: Cell Regen. 2021 Nov 1;10:36. doi: 10.1186/s13619-021-00096-2 (PMC8558147; doi:10.1186/s13619-021-00096-2)
Supplement: Supplementary file 6 — Additional file 6: Table 1. qPCR primer information [file 13619_2021_96_MOESM6_ESM.xls]

## Sheet: Sheet1
Table 1. qPCR primer information
Primer name	Forward primer sequence ( 5’ – 3’ )	Reverse primer sequence ( 5’ – 3’ )
P63	CATGTCACCGAGGTTGTGAAA	CTGGGAGGGGCAATCTGTC
KRT5	AGCTGAGGAACATGCAGGAC	GGCAGCATCCACATCCTTCT
STMN1	TCTGTCCCCGATTTCCCCC	AGCTGCTTCAAGACTTCCGC
NRTN	GGGCTACACGTCGGATGAG	CCAGGTCGTAGATGCGGATG
SPRR1B	CTCACAAGTCAAGACACCCTG	GGGCTAGTATTGGAGTGACAGT
KRT10	GCCTCCTACATGGACAAAGTC	GCTTCTCGTACCACTCCTTGA
KRT8	TCCATCAGGGTGACTCAGAAA	AAGGGGCTCAACAGGCTCT
KRT18	CAGCCAGCGTCTATGCAGG	CCTTCTCGGTCTGGATTCCAC
